# Supplementary material for: How effective are perches in promoting bird-mediated seed dispersal for natural forest regeneration? A systematic review protocol
Source: Environ Evid. 2023 Aug 3;12:15. doi: 10.1186/s13750-023-00308-z (PMC11378788; doi:10.1186/s13750-023-00308-z)
Supplement: Supplementary file 1 — Additional file 1. Search string and database searches. List of benchmark articles, search string development, and databases included in the search. [file 13750_2023_308_MOESM1_ESM.xlsx]

## Sheet: Read Me
Search testing and database searches
Updated: 5 May 2023
Search String Development
The search string was tested and refined by pilot testing different string combinations on Web of Science Collection database. We used 10 benchmarking articles to gauge the fit of the search string in finiding relevant articles for our meta-analysis
10 Benchmark articles
These articles were chosen to provide sample studies that provide evidence for different outcome types using different perch types.
Graham & Page (2012)	Artificial bird perches for the regeneration of degraded tropical peat swamp forest: a restoration tool with limited potential
Holl (2002)	Effect of shrubs on tree seedling establishment in an abandoned tropical pasture
Carlo & Morales (2016)	Generalist birds promote tropical forest regeneration and increase plant diversity via rare-biased seed dispersal
Elgar et al. (2014)	Overcoming barriers to seedling regeneration during forest restoration on tropical pasture land and the potential value of woody weeds
Herrera et al. (1994)	Recruitment of a mast-fruiting, bird-dispersed tree: Bridging frugivore activity and seedling establishment
Duncan & Chapman (1999)	Seed dispersal and potential forest succession in abandoned agriculture in tropical Africa
Carrière et al. (2002)	Seed rain beneath remnant trees in a slash-and-burn agricultural system in southern Cameroon
Cole et al. (2010)	Seed rain under tree islands planted to restore degraded lands in a tropical agricultural landscape
Parejo et al. (2014)	Tiptoeing between restoration and invasion: Seed rain into natural gaps within a highly invaded relic forest in the Azores
Zahawi & Augspurger (2006)	Tropical forest restoration: Tree islands as recruitment foci in degraded lands of Honduras
Database included	Editions (if any)
Web of Science Core Collection	Science Citation Index Expanded (SCI-EXPANDED)--1970-present Social Sciences Citation Index (SSCI)--1970-present Arts & Humanities Citation Index (AHCI)--1975-present Conference Proceedings Citation Index – Science (CPCI-S)--1990-present Conference Proceedings Citation Index – Social Science & Humanities (CPCI-SSH)--1990-present Emerging Sources Citation Index (ESCI)--2015-present
Zoological Record
SciELO Citation Index
Scopus
CAB Abstracts
ProQuest Natural Science Collection
Conservation Evidence
Google Scholar

## Sheet: search string
Date	Search string	Results	Found 10 benchmark?	Comments
2022-08-23	ALL= (bird* OR avian OR Ave$) AND (seed dispers* OR seed rain OR seedling establishment)	5187	9	modified from Guidetti et al. (2016)
2022-08-24	ALL=((bird* OR avian OR Ave$) AND (perch* OR "single tree*" OR "tree isl*") AND ("seed dispers*" OR "seed rain" OR "seedling establishment"))	154	5	added a few perch term
2022-08-24	ALL=((bird* OR avian OR Ave$ OR frugivore) AND ("perch*" OR "artificial perch*" OR roost) AND (nucleation* OR nuclei OR "tree isl*" OR "woodland isl*" OR "habitat isl*" OR "remnant tree*" OR "isolated tree*" OR "single tree*" OR "shrub") AND ("seed dispers*" OR "seed rain" OR "seedling" OR "recruitment" OR "regeneration"))	54	0	separating perch types made it too narrow
2022-08-24	ALL=((bird* OR avian OR Ave$ OR frugivore) AND ("perch*" OR "artificial perch*" OR roost OR nucleation* OR nuclei OR "tree isl*" OR "woodland isl*" OR "habitat isl*" OR "remnant tree*" OR "isolated tree*" OR "single tree*" OR "shrub") AND ("seed dispers*" OR "seed rain" OR "seedling" OR "recruitment" OR "regeneration"))	1718	8
2022-08-25	TS=( ( bird* OR avian OR aves OR disperse* ) AND ( fruit* OR "perch*" OR "artificial perch*" OR roost* OR nucleation* OR nuclei OR "tree isl*" OR "woodland isl*" OR "habitat isl*" OR "remnant tree*" OR "isolated tree*" OR "single tree*" OR "shrub*" ) AND ( "seed dispersal" OR "seed rain" OR "seedling" ) )	2878	10	specified TS instead of ALL fields
2022-09-13	TS=( ( bird* OR avian OR aves OR disperse*) AND ( fruit* OR perch* OR "artificial perch*" OR roost* OR nucleation* OR nuclei OR "tree isl*" OR "woodland isl*" OR "habitat isl*" OR "remnant tree*" OR "isolated tree*" OR "single tree*" OR shrub*) AND ( "seed dispersal" OR "seed rain*" OR seedling*) )	3031	10
2022-09-13	TS=( ( bird* OR avian OR aves OR disperse*) AND ( fruit* OR perch* OR "artificial perch*" OR roost* OR nucleation* OR nuclei OR "tree isl*" OR "woodland isl*" OR "habitat isl*" OR "remnant tree*" OR "isolated tree*" OR "single tree*" OR shrub* OR wire* OR post*) AND ( "seed dispersal" OR "seed rain*" OR seedling*) )	3346	10	added more artificial perch terms
2022-09-27	TS=( ( bird* OR avian OR aves OR disperse*) AND ( fruit* OR perch* OR "artificial perch*" OR roost* OR nucleation* OR nuclei OR "tree isl*" OR "woodland isl*" OR "habitat isl*" OR "remnant tree*" OR "isolated tree*" OR "single tree*" OR shrub* OR wire* OR post* OR scrub*) AND ( "seed dispersal" OR "seed rain*" OR seedling*) AND forest*)	2100	10	added a locator 'forest' and perch type 'scrub' after being suggested in the survey
2022-09-29	TS= (( bird* OR avian OR aves OR disperse*) AND ( palm* OR fruit* OR perch* OR "artificial perch*" OR roost* OR nucleation* OR nuclei OR "tree isl*" OR "woodland isl*" OR "habitat isl*" OR "remnant tree*" OR "isolated tree*" OR "single tree*" OR shrub* OR wire* OR post* OR scrub*) AND ( "seed dispersal" OR "seed rain*" OR seedling* OR regenerat*) AND forest*)	2565	10	added outcome 'regenerat*' after being suggested in the survey
2022-09-29	TS= (( bird* OR avian OR aves OR disperse*) AND ( palm* OR fruit* OR perch* OR "artificial perch*" OR roost* OR nucleation* OR nuclei OR "tree isl*" OR "woodland isl*" OR "habitat isl*" OR "remnant tree*" OR "isolated tree*" OR "single tree*" OR shrub* OR wire* OR post* OR scrub*) AND ( "seed dispers*" OR "seed rain*" OR seedling* OR regenerat*) AND forest*)	2675	10	included important search terms for each PICO and limited to forests
2023-05-05	TS= (( bird* OR avian OR aves OR disperse*) AND ( palm* OR fruit* OR perch* OR "artificial perch*" OR roost* OR nucleation* OR nuclei OR "tree isl*" OR "woodland isl*" OR "habitat isl*" OR "remnant tree*" OR "isolated tree*" OR "single tree*" OR shrub* OR wire* OR post* OR scrub*) AND ( "seed dispers*" OR "seed rain*" OR seedling* OR regenerat*) AND (forest* OR woodl*))	2832	10	added the locator term 'woodl*' to include woodlands as a synonym for 'forest'

## Sheet: database search
Database/ citation indexing service	Institutional subscription	Search fields	Search string	Search hits	Search date
Web of Science Core Collection: Science Citation Index Expanded (SCI-EXPANDED)--1970-present Social Sciences Citation Index (SSCI)--1970-present Arts & Humanities Citation Index (AHCI)--1975-present Conference Proceedings Citation Index – Science (CPCI-S)--1990-present Conference Proceedings Citation Index – Social Science & Humanities (CPCI-SSH)--1990-present Emerging Sources Citation Index (ESC…	Newcastle University	Topic (includes title, abstract, author keywords, and keywords plus)	TS= (( bird* OR avian OR aves OR disperse*) AND ( palm* OR fruit* OR perch* OR "artificial perch*" OR roost* OR nucleation* OR nuclei OR "tree isl*" OR "woodland isl*" OR "habitat isl*" OR "remnant tree*" OR "isolated tree*" OR "single tree*" OR shrub* OR wire* OR post* OR scrub*) AND ( "seed dispers*" OR "seed rain*" OR seedling* OR regenerat*) AND (forest* OR woodl*))	2832	2023-05-05
Zoological Record	Newcastle University	Topic (includes title, book title, abstract, broad terms, descriptors data, super taxa, systematics, taxa notes)	TS= (( bird* OR avian OR aves OR disperse*) AND ( palm* OR fruit* OR perch* OR "artificial perch*" OR roost* OR nucleation* OR nuclei OR "tree isl*" OR "woodland isl*" OR "habitat isl*" OR "remnant tree*" OR "isolated tree*" OR "single tree*" OR shrub* OR wire* OR post* OR scrub*) AND ( "seed dispers*" OR "seed rain*" OR seedling* OR regenerat*) AND (forest* OR woodl*))	542	2023-05-05
SciELO Citation Index	Newcastle University	Topic (includes title, abstract, author keywords)	TS= (( bird* OR avian OR aves OR disperse*) AND ( palm* OR fruit* OR perch* OR "artificial perch*" OR roost* OR nucleation* OR nuclei OR "tree isl*" OR "woodland isl*" OR "habitat isl*" OR "remnant tree*" OR "isolated tree*" OR "single tree*" OR shrub* OR wire* OR post* OR scrub*) AND ( "seed dispers*" OR "seed rain*" OR seedling* OR regenerat*) AND (forest* OR woodl*))	118	2023-05-05
Scopus	Newcastle University	Article Title, Abstract, Keywords	TITLE-ABS-KEY ( ( bird* OR avian OR aves OR disperse* ) AND ( palm* OR fruit* OR perch* OR "artificial perch*" OR roost* OR nucleation* OR nuclei OR "tree isl*" OR "woodland isl*" OR "habitat isl*" OR "remnant tree*" OR "isolated tree*" OR "single tree*" OR shrub* OR wire* OR post* OR scrub* ) AND ( "seed dispers*" OR "seed rain*" OR seedling* OR regenerat* ) AND (forest* OR woodl*))	2263	2023-05-05
CAB Abstracts	Newcastle University	WOK Free-Text index (English Item Title, Original Item Title, Source Abstract, CABICODE Names, Descriptors, Organism Descriptors, Geographic Location, Identifiers, Broad Terms)	( (bird* OR avian OR aves OR disperse*) ) AND ( (palm* OR fruit* OR perch* OR "artificial perch*" OR roost* OR nucleation* OR nuclei OR "tree isl*" OR "woodland isl*" OR "habitat isl*" OR "remnant tree*" OR "isolated tree*" OR "single tree*" OR shrub* OR wire* OR post* OR scrub*) ) AND ( ("seed dispers*" OR "seed rain*" OR seedling* OR regenerat*) ) AND ( (forest* OR woodl*) )	3116	2023-05-05
ProQuest Natural Science Collection (Coverage: 1946 - current)	Newcastle University	Title, Abstract, Keywords	AB,TI,IF(( bird* OR avian OR aves OR disperse*) AND ( palm* OR fruit* OR perch* OR "artificial perch*" OR roost* OR nucleation* OR nuclei OR "tree isl*" OR "woodland isl*" OR "habitat isl*" OR "remnant tree*" OR "isolated tree*" OR "single tree*" OR shrub* OR wire* OR post* OR scrub*) AND ( "seed dispers*" OR "seed rain*" OR seedling* OR regenerat*) AND (forest* OR woodl*))	2898	2023-05-05
Conservation Evidence	Open Access	NA	search studies using keyword "perch" and under category "birds"	32	2023-05-05
Google Scholar	Open Access		(bird) AND (perch* OR tree OR shrub OR wire* OR post*) AND (seed dispersal OR seed rain OR seedling* OR regenerat*) AND (forest* OR woodl*)	Sort by relevance, first 200 results
