# Supplementary material for: How effective are perches in promoting bird-mediated seed dispersal for natural forest regeneration? A systematic review protocol
Source: Environ Evid. 2023 Aug 3;12:15. doi: 10.1186/s13750-023-00308-z (PMC11378788; doi:10.1186/s13750-023-00308-z)
Supplement: Supplementary file 2 — Additional file 2. Eligibility criteria and pilot-testing. The eligibility criteria for title and abstract level and full-text screening level and the pilot-testing results on 20 articles. [file 13750_2023_308_MOESM2_ESM.xlsx]

## Sheet: READ ME
Eligibility Criteria and Pilot-testing
Criteria
The eligibility criteria to be used for the two-step filtering process:
- title and abstract level
- full-text level
Pilot-test
We pilot-tested the eligibility criteria for 20 articles selected from the scoping process. The three reviewers (JLG, MP, MJG) labelled each article as included (I), excluded (E), or unsure (U).
The conflicts were resolved during a meeting, where individual decisions were explained to the group.

## Sheet: criteria
Title and Abstract Filtering
	Did the study mentioned bird dispersers?
	Was effect of perches, either natural or artificial, on any measure of seed dispersal or seedling establishment evaluated?
	Was the field study conducted in the a degraded or open habitat near/adjacent a forest, regardless of type?
	Is the full text article written in English?
Full text filtering criteria
Population	Was it done in a degraded habitat near/adjacent a forest?
Intervention	Was effect of perches, either natural or artificial, on any measure of seed dispersal or seedling establishment evaluated?
Comparator	Was there a comparison of measurement between control (open area without perches) and treatment (with perch)?
Outcome	Did it report sample sizes and descriptive statistics such as mean estimates and error measures, in Figure, Table, or text on at least one of the following: seed richness, seed density, seedling richness, and seedling density?
(Locator)	Was the field study conducted in the a degraded or open habitat near/adjacent a forest, regardless of type?
(Qualifier)	Is the full text article written in English?

## Sheet: pilot-test
Title	Year	Journal	Volume	Authors	Reviewers			Final Decision
					JLG	MP	MJG
Grassland trees and the common bulbul Pycnonotus barbatus promote Afromontane forest restoration	2021	Biotropica	53	Jaafar, Ridwan and Yadok, Biplang G and Elisha, Emmanuel B and Chapman, Hazel M	I	I	I	included
How does prescribed fire shape bird and plant communities in a temperate dry forest ecosystem?	2021	Ecological applications	31	Rainsford, Frederick W and Kelly, Luke T and Leonard, Steve W J and Bennett, Andrew F	E	E	E	excluded; wrong outcome, no perches
Seedling recruitment under isolated trees in a tea plantation provides a template for forest restoration in Eastern Africa	2021	PLoS ONE	16	Ndangalasi, H. J. and Mart<c3><ad>nez-Garza, C. and Harjo, T. C. A. and Pedigo, C. A. and Wilson, R. J. and Cordeiro, N. J.	I	I	E	resolved to include; tea plantations can be considered degraded areas
Overcoming barriers to seedling regeneration during forest restoration on tropical pasture land and the potential value of woody weeds	2014	Frontiers in Plant Science	5	Elgar, A. T. and Freebody, K. and Pohlman, C. L. and Shoo, L. P. and Catterall, C. P.	I	I	I	included
Seed dispersal, seed predation, and seedling recruitment of a neotropical montane tree	2000	Ecological Monographs	70	Wenny, D. G.	I	U	U	included; need more information beyond abstract
Frugivory and seed dispersal of Carissa spinarum (L.) in a tropical deciduous forest of central India	2005	Tropical Ecology	46	Mishra, R. M. and Pushplata Gupta	E	E	E	excluded; wrong outcome
Seed dispersal in an African fig tree: birds as high quantity, low quality dispersers?	1996	Journal of Biogeography	23	Compton, S. G. and Craig, A. J. F. K. and Waters, I. W. R.	E	U	E	resolved to exclude; wrong outcome, wrong population, wrong study design
Do birds bias measurements of seed rain?	2012	Journal of Tropical Ecology	28	Reid, JLeighton and Katsuki, Karisa N and Holl, Karen D	I	U	U	included; need more information beyond abstract
Accelerating forest succession in a fragmented landscape: the role of birds and perches	1993	Conservation Biology	7	McClanahan, T. R. and Wolfe, R. W.	I	I	I	included
Anemophily, accidental cantharophily, seed dispersal and seedling ecology of Cycas sphaerica Roxb. (Cycadaceae), a data-deficient red-listed species of northern Eastern Ghats	2010	Current Science	99	Raju, A. J. S. and Jonathan, K. H.	E	E	E	excluded; wrong study design, no perches
Tropical montane forest restoration in Costa Rica: overcoming barriers to dispersal and establishment	2000	Restoration Ecology	8	Holl, K. D. and Loik, M. E. and Lin, E. H. V. and Samuels, I. A.	I	I	I	included
Differential seed dispersal by birds of the tree Casearia nitida (Flacourtiaceae)	1975	Biotropica	7	Howe, H. F. and Primack, R. B.	E	I	U	resolved to exclude; wrong study design
Foraging Patterns and Resource Utilization in Seven Species of Bats in a Seasonal Tropical Forest	1975	Ecology	56	Heithaus, E Raymond and Fleming, Theodore H and Opler, Paul A	E	E	E	excluded; wrong taxon
Annual changes in a bird assembly on artificial perches: Implications for ecological restoration in a subtropical agroecosystem	2016	NA	16	Vogel, Huilquer Francisco and Spotswood, Erica and Campos, JoÃƒÂ£o Batista and Bechara, Fernando CampanhÃƒÂ£	E	U	E	resolved to exclude; wrong outcome
Artificial perches for birds in deforested areas favour a seed rain similar to woodland remnants	2022	PLANT ECOLOGY	223	Yamile Guidetti, Brenda and Dardanelli, Sebastian and Lucrecia Mino, Fatima Maria and Cesar Amico, Guillermo	I	I	I	included
Spatial-temporal distribution of ornithochorous seeds from an Elaeagnus umbellata community dominating a riparian habitat	2011	PLANT SPECIES BIOLOGY	26	Kohri, Mari and Kamada, Mahito and Nakagoshi, Nobukazu	U	E	U	included; need more information beyond abstract
Role of nurse rocks on woody plant establishment in a South African grassland	2015	TROPICS	24	Fujita, Tomohiro and Mizuno, Kazuharu	E	E	E	excluded; wrong habitat
Fruit removal from rowanberry (Sorbus aucuparia) trees at urban and rural areas in Finland: A multi-scale study	2015	LANDSCAPE AND URBAN PLANNING	137	Suhonen, Jukka and Jokimaki, Jukka	E	E	E	excluded; wrong outcome, wrong study design
Distribution of the community of frugivorous birds along a successional gradient in a tropical dry forest in south-western Mexico	2015	JOURNAL OF TROPICAL ECOLOGY	31	Almazan-Nunez, R. Carlos and Arizmendi, Maria del Coro and Eguiarte, Luis E. and Corcuera, Pablo	E	E	E	excluded; wrong outcome, wrong study design
A landscape-level tool for assessing natural regeneration density of Picea mariana and Pinus banksiana following fire and salvage logging	2016	FOREST ECOLOGY AND MANAGEMENT	373	Splawinski, Tadeusz B. and Gauthier, Sylvie and Bergeron, Yves and Greene, David F. and Valeria, Osvaldo	E	E	E	excluded; no perches, wrong population, wrong study design
The screening summary of the pilot-test in Rayyan
Conflict	0.095
Included	0.238
Excluded	0.381
Maybe	0.286
