# Supplementary material for: How effective are perches in promoting bird-mediated seed dispersal for natural forest regeneration? A systematic review protocol
Source: Environ Evid. 2023 Aug 3;12:15. doi: 10.1186/s13750-023-00308-z (PMC11378788; doi:10.1186/s13750-023-00308-z)
Supplement: Supplementary file 3 — Additional file 3. Data extraction sheet. The standard data sheet for data extraction and the pilot-tested data extracted from 10 benchmarking articles. [file 13750_2023_308_MOESM3_ESM.xlsx]

## Sheet: READ ME
Data Extraction Sheet
Updated: May 9, 2023
Pre-coded field
- description of the data columns included in the sheet
- includes list of options / answers for each column (if applicable)
Publication details : information about the article
Study details : details of the study conducted
Set-up : details about the methods and sampling design used in the study
Outcome : data and statistics reported by the study
Data sheet
- table for the data extraction part of the meta-analysis
Data extracted
- sample data extracted from the 10 benchmarking articles

## Sheet: Pre-coded field
Component	Label	Type	Description	options1	options2	options3	options4	options5	options6	options7	options8
Publication details	Study_no	Numerical	ID number
	Title	Free text	Title of the publication
	Lead_author	Free text	Name of the primary/first author
	Email	Free text	Email address of the primary/first author
	Pub_Year	Date	Year of publication
	Pub_type	Categorical	Type of publication	peer-reviewed journal article	organisational report	case/pilot study	conference proceeding	thesis	book/book chapter
Study details	Year	Date	Year study was conducted
	Country	Categorical	Country where the study was conducted	(see below)
	Lat	Numerical	Latitude in decimal degrees
	Long	Numerical	Longitude in decimal degrees
	Elevation	Numerical	Elevation in m.a.s.l.
Set-up	Int_type	Categorical	Intervention type	artificial perch	shrub	tree island	non-fruiting isolated tree	fruiting isolated tree	fruiting tree	non-fruiting tree	isolated tree
	Height	Numerical	Perch height in meters
	Treesp	Free text	If intervention is isolated tree, indicate tree species
	Matrix	Categorical	Habitat type of the matrix	agricultural	built-up	grassland	regenerating landscape	open landscape
	Forest	Categorical	Type of forest	lowland evergreen rainforest	semi-evergreen rainforest	dry deciduous forest	montane forest	heath forest	mangrove forest	peat swamp forest
	Ctrl_size	Numerical	Number of samples for the control
	Int_size	Numerical	Number of samples for the intervention
	Distance	Numerical	Distance of perch to nearest forest in meters
	Length	Numerical	Length of experiment in days
	Method	Categorical	Method used in the study	seed trap (general)	seed trap (w/ pred exlusion)	seed trap (day only)	seedling plot (general)	seedling plot (w/pred exclusion)	seedling plot (w/ seed rain)	seedling plot (w/ pred exclusion and seed rain)
Outcome	Out_type	Categorical	Type of outcome measured	seed richness	seed density	seedling richness	seedling density
	Out_spec	Free text	Notes on the specificity of outcome measured, whether the seeds or seedlings are native species, bird-dispersed, etc.
	Unit	Free text	Unit of the mean values
	Int_mean	Numerical	Mean value of the intervention
	Ctrl_mean	Numerical	Mean value of the control
	Variance	Categorical	Type of variance measured	SD	SE	CI
	Int_var	Numerical	Variance of the intervention
	Ctrl_var	Numerical	Variance of the control
	Stat_test	Free text	If mean and error not provided, input test statistics used for analysis and degrees of freedom
	Stat_value	Numerical	If mean and error not provided, input value of the statistical test used
	p-value	Numerical	If mean and error not provided, input probability measure used for hypothesis testing
	Other_var	Free text	Confounding variable that may affect the results
	Notes	Free text	General notes on reliability, data availability, limitations, assumptions
List of countries
Afghanistan
Albania
Algeria
Andorra
Angola
Antigua and Barbuda
Argentina
Armenia
Australia
Austria
Azerbaijan
Bahamas
Bahrain
Bangladesh
Barbados
Belarus
Belgium
Belize
Benin
Bhutan
Bolivia
Bosnia and Herzegovina
Botswana
Brazil
Brunei
Bulgaria
Burkina Faso
Burundi
Côte d'Ivoire
Cabo Verde
Cambodia
Cameroon
Canada
Central African Republic
Chad
Chile
China
Colombia
Comoros
Congo (Congo-Brazzaville)
Costa Rica
Croatia
Cuba
Cyprus
Czechia (Czech Republic)
Democratic Republic of the Congo
Denmark
Djibouti
Dominica
Dominican Republic
Ecuador
Egypt
El Salvador
Equatorial Guinea
Eritrea
Estonia
Eswatini (fmr. "Swaziland")
Ethiopia
Fiji
Finland
France
Gabon
Gambia
Georgia
Germany
Ghana
Greece
Grenada
Guatemala
Guinea
Guinea-Bissau
Guyana
Haiti
Holy See
Honduras
Hungary
Iceland
India
Indonesia
Iran
Iraq
Ireland
Israel
Italy
Jamaica
Japan
Jordan
Kazakhstan
Kenya
Kiribati
Kuwait
Kyrgyzstan
Laos
Latvia
Lebanon
Lesotho
Liberia
Libya
Liechtenstein
Lithuania
Luxembourg
Madagascar
Malawi
Malaysia
Maldives
Mali
Malta
Marshall Islands
Mauritania
Mauritius
Mexico
Micronesia
Moldova
Monaco
Mongolia
Montenegro
Morocco
Mozambique
Myanmar (formerly Burma)
Namibia
Nauru
Nepal
Netherlands
New Zealand
Nicaragua
Niger
Nigeria
North Korea
North Macedonia
Norway
Oman
Pakistan
Palau
Palestine State
Panama
Papua New Guinea
Paraguay
Peru
Philippines
Poland
Portugal
Qatar
Romania
Russia
Rwanda
Saint Kitts and Nevis
Saint Lucia
Saint Vincent and the Grenadines
Samoa
San Marino
Sao Tome and Principe
Saudi Arabia
Senegal
Serbia
Seychelles
Sierra Leone
Singapore
Slovakia
Slovenia
Solomon Islands
Somalia
South Africa
South Korea
South Sudan
Spain
Sri Lanka
Sudan
Suriname
Sweden
Switzerland
Syria
Tajikistan
Tanzania
Thailand
Timor-Leste
Togo
Tonga
Trinidad and Tobago
Tunisia
Turkey
Turkmenistan
Tuvalu
Uganda
Ukraine
United Arab Emirates
United Kingdom
United States of America
Uruguay
Uzbekistan
Vanuatu
Venezuela
Vietnam
Yemen
Zambia
Zimbabwe
Puerto Rico

## Sheet: Data sheet
Publication details						Study details					Set-up										Outcome
Study_no	Title	Lead_author	Email	Pub_year	Pub_type	Year	Country	Lat	Long	Elevation	Int_type	Height	Treesp	Matrix	Forest	Ctrl_size	Int_size	Distance	Length	Method	Out_type	Out_spec	Unit	Int_mean	Ctrl_mean	Variance	Int_var	Ctrl_var	Stat_test	Stat_value	p-value	Other_var	Notes
1
2
3
4
5
6
7
8
9
10
11
12
13
14
15
16
17
18
19
20
21
22
23
24
25
26
27
28
29
30
31
32
33
34
35
36
37
38
39
40
41
42
43
44
45
46
47
48

## Sheet: Data extracted
Main details					Meta-data						Set-up										Outcome
Study_no	Title	Lead_author	Email	Pub_year	Pub_type	Year	Country	Lat	Long	Elevation	Int_type	Height	Treesp	Matrix	Forest	Ctrl_size	Int_size	Distance	Length	Method	Out_type	Out_spec	Unit	Int_mean	Ctrl_mean	Variance	Int_var	Ctrl_var	Stat_test	Stat_value	p-value	Other_var	Notes
1	Artificial bird perches for the regeneration of degraded tropical peat swamp forest: a restoration tool with limited potential	Graham & Page (2012)	llbg1@le.ac.uk	2012	peer-reviewed journal article	2007-2008	Indonesia	-2.3	113.833	30	artificial perch	0.6	-	open landscape	peat swamp forest	8	8	50	365 (1 year)	seed trap (general)	seed density	10/13 seeds were animal-dispersed; dry season only	cumulative weight of seeds per trap (g)	0.947551	0.114677	SE	0.265969	0.0569933	Mann-whitney test		< 0.003	seasonality	metadigitised
1	Artificial bird perches for the regeneration of degraded tropical peat swamp forest: a restoration tool with limited potential	Graham & Page (2012)	llbg1@le.ac.uk	2012	peer-reviewed journal article	2007-2008	Indonesia	-2.3	113.833	30	artificial perch	0.6	-	open landscape	peat swamp forest	8	8	200	365 (1 year)	seed trap (general)	seed density	10/13 seeds were animal-dispersed; dry season only	cumulative weight of seeds per trap (g)	1.80729	0.0878098	SE	0.531938	0.042745	Mann-whitney test		< 0.003	seasonality	metadigitised
1	Artificial bird perches for the regeneration of degraded tropical peat swamp forest: a restoration tool with limited potential	Graham & Page (2012)	llbg1@le.ac.uk	2012	peer-reviewed journal article	2007-2008	Indonesia	-2.3	113.833	30	artificial perch	0.6	-	open landscape	peat swamp forest	8	8	50	365 (1 year)	seedling plot (w/ seed rain)	seedling density	bird-dispersed species	average no. of seedling	2.176	0.676	SE	1.014	0.296	Mann-whitney test		0.224		metadigitised
1	Artificial bird perches for the regeneration of degraded tropical peat swamp forest: a restoration tool with limited potential	Graham & Page (2012)	llbg1@le.ac.uk	2012	peer-reviewed journal article	2007-2008	Indonesia	-2.3	113.833	30	artificial perch	0.6	-	open landscape	peat swamp forest	8	8	200	365 (1 year)	seedling plot (w/ seed rain)	seedling density	bird-dispersed species	average no. of seedling	5.926	2.44	SE	3.104	2.215	T-test		0.219		metadigitised
2	Effect of shrubs on tree seedling establishment in an abandoned tropical pasture	Holl (2002)	kholl@cats.ucsc.edu	2002	peer-reviewed journal article	1995-1997	Costa Rica	8.95	-82.8333	1500	shrub	-	-	agricultural	montane forest	8	Small patch: 8	>15	348 (1 August 1997 to 15 July 1998)	seed trap (general)	seed density	animal-dispersed	seeds/m2	59.3	0.8	SE	22.4	0.4	Anova; Tukey HSD		< 0.05		small patch < 25 m2; range 8–25 m2
2	Effect of shrubs on tree seedling establishment in an abandoned tropical pasture	Holl (2002)	kholl@cats.ucsc.edu	2002	peer-reviewed journal article	1995-1997	Costa Rica	8.95	-82.8333	1500	shrub	-	-	agricultural	montane forest	8	Large patch: 8	>15	348 (1 August 1997 to 15 July 1998)	seed trap (general)	seed density	animal-dispersed	seeds/m2	68.7	0.8	SE	10.6	0.4	Anova; Tukey HSD		< 0.05		large patch > 40 m2; range 40–100 m2
3	Generalist birds promote tropical forest regeneration and increase plant diversity via rare-biased seed dispersal	Carlo & Morales (2016)	tac17@psu.edu	2016	peer-reviewed journal article	2010-2012	Puerto Rico	18.4675	-67.113	NA	artificial perch	3	-	agricultural	semi-evergreen rainforest	10	10	no replicates (20, 25, 38, 50, 95, 125, 145, 154, 196, and 240 m)	730 (2 years)	seed trap (general)	seed density	bird-dispersed	seeds/trap/month	1.39	0	SE	4.07	0	paired t-test	3.57	0.0022		metadigitised
3	Generalist birds promote tropical forest regeneration and increase plant diversity via rare-biased seed dispersal	Carlo & Morales (2016)	tac17@psu.edu	2016	peer-reviewed journal article	2010-2012	Puerto Rico	18.4675	-67.113	NA	artificial perch	3	-	agricultural	semi-evergreen rainforest	10	10	no replicates (20, 25, 38, 50, 95, 125, 145, 154, 196, and 240 m)	730 (2 years)	seedling plot (w/ pred exclusion and seed rain)	seedling density	tree species	no. of recruited plants	30.125	0.125	SE	6	0	paired t-test	6.05	0.0012		metadigitised
4	Overcoming barriers to seedling regeneration during forest restoration on tropical pasture land and the potential value of woody weeds	Elgar et al. (2014)	l.shoo@uq.edu.au	2014	peer-reviewed journal article	2013-2015	Australia	-17.4664	145.541	875	artificial perch	3-4	-	agricultural	semi-evergreen rainforest	CloudlandE: 25	9	low replicates: 3 each for 20, 40, 60m	600 (20 months)	seedling plot (general)	seedling density	native species	stems/100m2	MD: 7.991 Table: 15.0	MD: 0.475 Table: 1.7	SE	3.26	0.41				with water tray below perch; herbicide treatment in plots	metadigitised (MD); different values with Table values provided, need to double-check with authors
4	Overcoming barriers to seedling regeneration during forest restoration on tropical pasture land and the potential value of woody weeds	Elgar et al. (2014)	l.shoo@uq.edu.au	2014	peer-reviewed journal article	2013-2015	Australia	-17.4664	145.541	875	artificial perch	3-4	-	agricultural	semi-evergreen rainforest	CloudlandW: 21	9	low replicates: 3 each for 20, 40, 60m	600 (20 months)	seedling plot (general)	seedling density	native species	stems/100m2	MD: 51.819 Table: 64.6	MD: 0.316 Table: 3.7	SE	17.684	0.238				with water tray below perch; herbicide treatment in plots	metadigitised (MD); different values with Table values provided, need to double-check with authors
4	Overcoming barriers to seedling regeneration during forest restoration on tropical pasture land and the potential value of woody weeds	Elgar et al. (2014)	l.shoo@uq.edu.au	2014	peer-reviewed journal article	2013-2015	Australia	-17.4664	145.541	875	non-fruiting isolated tree	>2	Alphitonia petriei, Acacia celsa, Rhodamnia sessiliflora,and Xanthophyllum octandrum	agricultural	semi-evergreen rainforest	CloudlandE: 25	7		600 (20 months)	seedling plot (general)	seedling density	native species	stems/100m2	MD: 66.772 Table: 66.0	MD: 0.475 Table: 1.7	SE	9.41455	0.41					metadigitised (MD); different values with Table values provided, need to double-check with authors
4	Overcoming barriers to seedling regeneration during forest restoration on tropical pasture land and the potential value of woody weeds	Elgar et al. (2014)	l.shoo@uq.edu.au	2014	peer-reviewed journal article	2013-2015	Australia	-17.4664	145.541	875	non-fruiting isolated tree	>2	Alphitonia petriei, Acacia celsa, Rhodamnia sessiliflora,and Xanthophyllum octandrum	agricultural	semi-evergreen rainforest	CloudlandW: 21	5		600 (20 months)	seedling plot (general)	seedling density	native species	stems/100m2	MD: 65.902 Table: 66.9	MD: 0.316 Table: 3.7	SE	35.2541	0.238					metadigitised (MD); different values with Table values provided, need to double-check with authors
4	Overcoming barriers to seedling regeneration during forest restoration on tropical pasture land and the potential value of woody weeds	Elgar et al. (2014)	l.shoo@uq.edu.au	2014	peer-reviewed journal article	2013-2015	Australia	-17.4664	145.541	875	shrub	-	-	agricultural	semi-evergreen rainforest	CloudlandW: 21	10		600 (20 months)	seedling plot (general)	seedling density	native species	stems/100m2	MD: 85.680 Table: 84.4	MD: 0.316 Table: 3.7	SE	20.1476	0.238					metadigitised (MD); different values with Table values provided, need to double-check with authors
5	Recruitment of a mast-fruiting, bird-dispersed tree: Bridging frugivore activity and seedling establishment	Herrera et al. (1994)	herrera@ebd.csic.es	1994	peer-reviewed journal article	1989-1990	Spain	NA	NA	1150	fruiting tree	-	Arbutus unedo	regenerating landscape	montane forest	30	30	-	240	seed trap (general)	seed density	P.latifolia seed (bird-dispersed)	P.latifolia seeds/trap	0.63	0.2	SD	1.03	0.41				vegetation height, position relative to mosaic
5	Recruitment of a mast-fruiting, bird-dispersed tree: Bridging frugivore activity and seedling establishment	Herrera et al. (1994)	herrera@ebd.csic.es	1994	peer-reviewed journal article	1989-1990	Spain	NA	NA	1150	fruiting tree	-	Juniperus oxycedrus	regenerating landscape	montane forest	30	30	-	240	seed trap (general)	seed density	P.latifolia seed (bird-dispersed)	P.latifolia seeds/trap	0.6	0.2	SD	0.67	0.41				vegetation height, position relative to mosaic
5	Recruitment of a mast-fruiting, bird-dispersed tree: Bridging frugivore activity and seedling establishment	Herrera et al. (1994)	herrera@ebd.csic.es	1994	peer-reviewed journal article	1989-1990	Spain	NA	NA	1150	non-fruiting tree	-	Rosmarinus officinalis	regenerating landscape	montane forest	30	30	-	240	seed trap (general)	seed density	P.latifolia seed (bird-dispersed)	P.latifolia seeds/trap	0.87	0.2	SD	1.55	0.41				vegetation height, position relative to mosaic
5	Recruitment of a mast-fruiting, bird-dispersed tree: Bridging frugivore activity and seedling establishment	Herrera et al. (1994)	herrera@ebd.csic.es	1994	peer-reviewed journal article	1989-1990	Spain	NA	NA	1150	non-fruiting tree	-	Pistacia lentiscus, males	regenerating landscape	montane forest	30	30	-	240	seed trap (general)	seed density	P.latifolia seed (bird-dispersed)	P.latifolia seeds/trap	1.27	0.2	SD	1.76	0.41				vegetation height, position relative to mosaic
5	Recruitment of a mast-fruiting, bird-dispersed tree: Bridging frugivore activity and seedling establishment	Herrera et al. (1994)	herrera@ebd.csic.es	1994	peer-reviewed journal article	1989-1990	Spain	NA	NA	1150	non-fruiting tree	-	Quercus rotundifolia	regenerating landscape	montane forest	30	30	-	240	seed trap (general)	seed density	P.latifolia seed (bird-dispersed)	P.latifolia seeds/trap	1.37	0.2	SD	1.77	0.41				vegetation height, position relative to mosaic
5	Recruitment of a mast-fruiting, bird-dispersed tree: Bridging frugivore activity and seedling establishment	Herrera et al. (1994)	herrera@ebd.csic.es	1994	peer-reviewed journal article	1989-1990	Spain	NA	NA	1150	fruiting tree	-	Smilax aspera	regenerating landscape	montane forest	30	30	-	240	seed trap (general)	seed density	P.latifolia seed (bird-dispersed)	P.latifolia seeds/trap	2	0.2	SD	2.48	0.41				vegetation height, position relative to mosaic
5	Recruitment of a mast-fruiting, bird-dispersed tree: Bridging frugivore activity and seedling establishment	Herrera et al. (1994)	herrera@ebd.csic.es	1994	peer-reviewed journal article	1989-1990	Spain	NA	NA	1150	fruiting tree	-	Phillyrea latifolia	regenerating landscape	montane forest	30	30	-	240	seed trap (general)	seed density	P.latifolia seed (bird-dispersed)	P.latifolia seeds/trap	2.17	0.2	SD	2.89	0.41				vegetation height, position relative to mosaic
5	Recruitment of a mast-fruiting, bird-dispersed tree: Bridging frugivore activity and seedling establishment	Herrera et al. (1994)	herrera@ebd.csic.es	1994	peer-reviewed journal article	1989-1990	Spain	NA	NA	1150	fruiting tree	-	Viburnum tinus	regenerating landscape	montane forest	30	30	-	240	seed trap (general)	seed density	P.latifolia seed (bird-dispersed)	P.latifolia seeds/trap	2.67	0.2	SD	2.35	0.41				vegetation height, position relative to mosaic
5	Recruitment of a mast-fruiting, bird-dispersed tree: Bridging frugivore activity and seedling establishment	Herrera et al. (1994)	herrera@ebd.csic.es	1994	peer-reviewed journal article	1989-1990	Spain	NA	NA	1150	fruiting tree	-	Pistacia lentiscus, females	regenerating landscape	montane forest	30	30	-	240	seed trap (general)	seed density	P.latifolia seed (bird-dispersed)	P.latifolia seeds/trap	3.43	0.2	SD	5.88	0.41				vegetation height, position relative to mosaic
6	Seed dispersal and potential forest succession in abandoned agriculture in tropical Africa	Duncan & Chapman (1999)	sduncan@bsc.edu	1999	peer-reviewed journal article	1994-1995	Uganda	0.566667	30.35	NA	non-fruiting isolated tree	1-3.5 (short trees)	-	agricultural	lowland evergreen rainforest	13	22	-	153 (August 1994 to January 1995)	seed trap (general)	seed density	animal-dispersed	no. of seeds/m2/d	1.39	0	SE	0.28	0	Mann-whitney test	-	< 0.005		metadigitised
6	Seed dispersal and potential forest succession in abandoned agriculture in tropical Africa	Duncan & Chapman (1999)	sduncan@bsc.edu	1999	peer-reviewed journal article	1994-1995	Uganda	0.566667	30.35	NA	non-fruiting isolated tree	1-3.5 (short trees)	-	agricultural	lowland evergreen rainforest	13	22		153 (August 1994 to January 1995)	seed trap (general)	seed richness	animal-dispersed	species richness per study (no. seed species/m2/80 d)	2.75	0.056	SE	0.369	0.018	Mann-whitney test	-	< 0.005		metadigitised
6	Seed dispersal and potential forest succession in abandoned agriculture in tropical Africa	Duncan & Chapman (1999)	sduncan@bsc.edu	1999	peer-reviewed journal article	1994-1995	Uganda	0.566667	30.35	NA	non-fruiting isolated tree	3.5 - 10.0 (medium trees)	-	agricultural	lowland evergreen rainforest	13	25		153 (August 1994 to January 1995)	seed trap (general)	seed density	animal-dispersed	no. of seeds/m2/d	2.189	0	SE	0.494	0					metadigitised
6	Seed dispersal and potential forest succession in abandoned agriculture in tropical Africa	Duncan & Chapman (1999)	sduncan@bsc.edu	1999	peer-reviewed journal article	1994-1995	Uganda	0.566667	30.35	NA	non-fruiting isolated tree	3.5 - 10.0 (medium trees)	-	agricultural	lowland evergreen rainforest	13	25		153 (August 1994 to January 1995)	seed trap (general)	seed richness	animal-dispersed	species richness per study (no. seed species/m2/80 d)	5.245	0.056	SE	0.949	0.018					metadigitised
6	Seed dispersal and potential forest succession in abandoned agriculture in tropical Africa	Duncan & Chapman (1999)	sduncan@bsc.edu	1999	peer-reviewed journal article	1994-1995	Uganda	0.566667	30.35	NA	non-fruiting isolated tree	> 10 (large trees)	-	agricultural	lowland evergreen rainforest	13	8		153 (August 1994 to January 1995)	seed trap (general)	seed density	animal-dispersed	no. of seeds/m2/d	2.794	0	SE	0.905	0					metadigitised
6	Seed dispersal and potential forest succession in abandoned agriculture in tropical Africa	Duncan & Chapman (1999)	sduncan@bsc.edu	1999	peer-reviewed journal article	1994-1995	Uganda	0.566667	30.35	NA	non-fruiting isolated tree	> 10 (large trees)	-	agricultural	lowland evergreen rainforest	13	8		153 (August 1994 to January 1995)	seed trap (general)	seed richness	animal-dispersed	species richness per study (no. seed species/m2/80 d)	8.459	0.056	SE	2.391	0.018					metadigitised
7	Seed rain beneath remnant trees in a slash-and-burn agricultural system in southern Cameroon	Carrière et al. (2002)	Stephanie.carriere@ird.fr	2002	peer-reviewed journal article	1996-1998	Cameroon	2.45	10.45	500	isolated tree	-	6 fleshy fruits and animal- dispersed seeds 6 dry fruits and primarily wind-dispersed seeds	agricultural	lowland evergreen rainforest	450	450	30-50	730 (May 1996 – May 1998)	seed trap (general)	seed density	animal-dispersed	seeds/trap mo-1	28.6	0.7	SD	30.3	1.2	Student's t-test	7.79	< 0.0001	fruiting status of the trees
8	Seed rain under tree islands planted to restore degraded lands in a tropical agricultural landscape	Cole et al. (2010)	cole.rebeccaj@gmail.com	2010	peer-reviewed journal article	2006-2008	Costa Rica	8.78528	-82.9589	1100-1300	tree island	-	-	agricultural	montane forest	open 12m away: 28	large island: 42	8-12	540 (February 2006 to September 2008)	seed trap (general)	seed density	zoochorous tree	seeds/m2 /mo	359.091	86.364	SE	85227	23.864					meta-digitised; study also looked at plot-level treatment comparison
8	Seed rain under tree islands planted to restore degraded lands in a tropical agricultural landscape	Cole et al. (2010)	cole.rebeccaj@gmail.com	2010	peer-reviewed journal article	2006-2008	Costa Rica	8.78528	-82.9589	1100-1300	tree island	-	-	agricultural	montane forest	open 12m away: 28	large island: 42	8-12	540 (February 2006 to September 2008)	seed trap (general)	seed richness	zoochorous tree	no. of seed species / treatment	6.532	5.077	SE	0.557	0.495					meta-digitised
9	Tiptoeing between restoration and invasion: Seed rain into natural gaps within a highly invaded relic forest in the Azores	Parejo et al. (2014)	shparejo@gmail.com	2014	peer-reviewed journal article	2006-2007	Portugal	37.7833	-25.2167	550-760	artificial perch	3	-	regenerating landscape	lowland evergreen rainforest	24	24	100; 300	Aug 2006 - July 2007	seed trap (general)	seed density	bird-dispersed	seeds/m2 /yr	24.1	3.3	SE	3.8	2.6	ANOVA F(1,4)	57.1	0.002
10	Tropical forest restoration: Tree islands as recruitment foci in degraded lands of Honduras	Zahawi & Augspurger (2006)	zahawi@ots.ac.cr	2006	peer-reviewed journal article	2000-2002	Honduras	15.5	-87	100-400	tree island	2	Gliricidia	open landscape	lowland evergreen rainforest	204	132	20, 50 m (no effect)	761 (May 2000 - June 2002)	seed trap (general)	seed density	zoochorous tree species	Log-normalized number of tree seeds/trap	0.276	0.137	SE	0.03475	0.031283				island size	meta-digitised
10	Tropical forest restoration: Tree islands as recruitment foci in degraded lands of Honduras	Zahawi & Augspurger (2006)	zahawi@ots.ac.cr	2006	peer-reviewed journal article	2000-2002	Honduras	15.5	-87	100-400	tree island	2	Bursera	open landscape	lowland evergreen rainforest	204	132	20, 50 m (no effect)	761 (May 2000 - June 2002)	seed trap (general)	seed density	zoochorous tree species	Log-normalized number of tree seeds/trap	0.2444	0.137	SE	0.031155	0.031283				island size	meta-digitised
10	Tropical forest restoration: Tree islands as recruitment foci in degraded lands of Honduras	Zahawi & Augspurger (2006)	zahawi@ots.ac.cr	2006	peer-reviewed journal article	2000-2002	Honduras	15.5	-87	100-400	tree island	2	Gliricidia	open landscape	lowland evergreen rainforest	204	132	20, 50 m (no effect)	761 (May 2000 - June 2002)	seed trap (general)	seed richness	zoochorous tree species	mean species richness/trap	0.440597	0.220299	SE	0.0470243	0.0430258				island size	meta-digitised
10	Tropical forest restoration: Tree islands as recruitment foci in degraded lands of Honduras	Zahawi & Augspurger (2006)	zahawi@ots.ac.cr	2006	peer-reviewed journal article	2000-2002	Honduras	15.5	-87	100-400	tree island	2	Bursera	open landscape	lowland evergreen rainforest	204	132	20, 50 m (no effect)	761 (May 2000 - June 2002)	seed trap (general)	seed richness	zoochorous tree species	mean species richness/trap	0.376119	0.220299	SE	0.0432624	0.0430258				island size	meta-digitised
10	Tropical forest restoration: Tree islands as recruitment foci in degraded lands of Honduras	Zahawi & Augspurger (2006)	zahawi@ots.ac.cr	2006	peer-reviewed journal article	2000-2002	Honduras	15.5	-87	100-400	tree island	2	Gliricidia	open landscape	lowland evergreen rainforest	10	10	20, 50 m (no effect)	761 (May 2000 - June 2002)	seedling plot (general)	seedling richness	tree species	Seedling species richness/block	5.30769	2.78846	SE	0.492586	0.395285				island size	meta-digitised
10	Tropical forest restoration: Tree islands as recruitment foci in degraded lands of Honduras	Zahawi & Augspurger (2006)	zahawi@ots.ac.cr	2006	peer-reviewed journal article	2000-2002	Honduras	15.5	-87	100-400	tree island	2	Bursera	open landscape	lowland evergreen rainforest	10	10	20, 50 m (no effect)	761 (May 2000 - June 2002)	seedling plot (general)	seedling richness	tree species	Seedling species richness/block	3.90385	2.78846	SE	0.705431	0.395285				island size	meta-digitised
10	Tropical forest restoration: Tree islands as recruitment foci in degraded lands of Honduras	Zahawi & Augspurger (2006)	zahawi@ots.ac.cr	2006	peer-reviewed journal article	2000-2002	Honduras	15.5	-87	100-400	tree island	2	Gliricidia	open landscape	lowland evergreen rainforest	10	10	20, 50 m (no effect)	761 (May 2000 - June 2002)	seedling plot (general)	seedling density	tree species	seedling/m2 per block	0.201201	0.101588	SE	0.0565032	0.024229				island size	meta-digitised
10	Tropical forest restoration: Tree islands as recruitment foci in degraded lands of Honduras	Zahawi & Augspurger (2006)	zahawi@ots.ac.cr	2006	peer-reviewed journal article	2000-2002	Honduras	15.5	-87	100-400	tree island	2	Bursera	open landscape	lowland evergreen rainforest	10	10	20, 50 m (no effect)	761 (May 2000 - June 2002)	seedling plot (general)	seedling density	tree species	seedling/m2 per block	0.181334	0.101588	SE	0.0786206	0.024229				island size	meta-digitised
